# Supplementary material for: Spatial analysis of drug resistant tuberculosis (DRTB) incidence and relationships with determinants in Rio de Janeiro state, 2010 to 2022
Source: PLoS One. 2025 May 2;20(5):e0321553. doi: 10.1371/journal.pone.0321553 (PMC12047809; doi:10.1371/journal.pone.0321553)
Supplement: S2 Table — (XLSX) [file pone.0321553.s002.xlsx]

## Sheet: indicadores_socioeconomicos_dis
Supplementary material Table 2. Aggregated information used in this study
Code	Municipality	Municipal Human Development Index	GINI index	Percentage of population aged ≥18 years old with Elementary School completed	Percentage college degree completed population	Percentage of poor population	Proportion of people vulnerable to poverty	Household crowding density	Percentage of black/brown ethnicity	Percentage of male gender	Demographic density	Percentage of TB treatment loss to follow-up	Percentage of HIV-TB coinfection	Primary care coverage	Family health strategy coverage	Healthcare agents’ coverage	Percentage of drug susceptibility testing	Urban areas density	Cases DRTB	DRTB Crude rate
3300100	ANGRA DOS REIS	0.724	0.5	55.41	7.42	6.69	21.42	34.42	46.3917	50.044	205.82	17.1154	6.47227	87.9394	82.5009	71.3073	0.418118	33.53	5	2.98654
3300159	APERIBÉ	0.692	0.43	51.36	5.94	9.4	29.72	19.54	31.1955	50.1496	116.71	3.20513	5.12821	98.45	99.9092	96.4612	2.5	2.07	2	18.1258
3300209	ARARUAMA	0.718	0.54	55.57	10.27	11.6	32.86	31.84	54.8425	48.0527	203.16	19.9534	5.31273	39.7972	33.6738	31.5966	0.660066	54.99	3	2.31358
3300225	AREAL	0.684	0.48	46.76	6.24	11.13	32.21	28.13	50.3633	49.808	106.82	0	5.76923	99.6854	99.8661	99.3134	0	1.84	1	8.45451
3300233	ARMAÇÃO DOS BÚZIOS	0.728	0.51	58.03	11.25	3.69	17.24	26.64	45.9289	49.2442	563.65	4.33355	9.45957	96.8085	92.2863	58.2613	0.392157	16.34	0	0
3300258	ARRAIAL DO CABO	0.733	0.47	62.72	10.55	6.93	23.61	32.89	43.2654	48.7754	203.71	17.9444	9.70049	88.3739	90.2291	99.7647	0	8.19	0	0
3300308	BARRA DO PIRAÍ	0.733	0.51	60.6	9.85	8.48	24.18	24.64	57.0006	47.7877	158.88	3.83331	3.22736	45.9172	24.0463	27.8379	0.699301	18.05	3	3.22987
3300407	BARRA MANSA	0.729	0.48	58.19	8.9	5.94	23.04	22.95	48.5178	48.2107	310.53	7.99169	6.36303	81.9682	69.041	60.8294	2.625	26.72	14	8.24019
3300456	BELFORD ROXO	0.684	0.42	54.9	3.42	11.55	33.24	43.96	67.8792	48.4649	6116.19	18.301	10.6814	30.1468	25.5935	32.2358	1.813	62.87	48	9.9361
3300506	BOM JARDIM	0.66	0.48	36.54	6.68	8.43	26.21	19.76	28.828	50.2502	73.48	15.5128	4.05983	92.6844	92.4482	100	3.22581	4.96	0	0
3300605	BOM JESUS DO ITABAPOANA	0.732	0.56	53.83	11.41	10.53	34.01	18.93	44.8646	48.5552	58.95	9.2053	8.05798	95.5864	98.5651	99.9481	2.04082	6.77	0	0
3300704	CABO FRIO	0.735	0.54	60.62	12.08	8.73	25.76	33.43	51.5049	48.1991	536.92	24.5595	6.5825	68.6929	56.9476	55.344	0.876168	47.85	16	7.20763
3300803	CACHOEIRAS DE MACACU	0.7	0.49	51.47	7.13	10.38	31.73	28.69	57.266	49.5792	59.64	21.3212	3.68384	75.2367	64.6585	96.5513	2.37154	12.39	1	1.75614
3300902	CAMBUCI	0.691	0.47	44.92	5.69	11.39	34.86	18.97	42.3619	49.6746	26.18	1.53846	5.78755	79.5174	75.6588	63.804	0	2.77	0	0
3301009	CAMPOS DOS GOYTACAZES	0.716	0.55	55.5	10.38	13.49	35.04	30.58	51.5853	48.4788	119.91	13.8822	7.58645	34.8763	7.07386	10.3712	192.857	82.82	37	7.65173
3301108	CANTAGALO	0.709	0.48	49.79	7.07	8.6	29.48	21.22	49.7277	50.0124	25.95	6.19658	2.30769	99.8268	100	100	2.32558	4.18	0	0
3300936	CARAPEBUS	0.713	0.42	54.56	4.23	6.2	24.25	25.91	61.4193	50.4834	45.42	3.02198	8.60806	91.8089	92.7103	99.1254	0	2.49	0	0
3301157	CARDOSO MOREIRA	0.648	0.45	40.14	4.36	14	39.05	22.29	39.6111	49.9844	24.8	10.5128	0	97.2414	98.3514	98.7658	0	3.1	0	0
3301207	CARMO	0.696	0.47	50.01	6.61	10.31	32.26	17.87	50.998	48.9901	56.25	14.7253	8.47985	92.3862	76.9416	99.5389	0	2.94	2	11.6293
3301306	CASIMIRO DE ABREU	0.726	0.48	56.82	9.32	5.75	20.7	28.8	51.184	49.3284	99.61	11.2443	3.00699	97.6664	96.5186	96.7105	0	8.82	0	0
3300951	COMENDADOR LEVY GASPARIAN	0.685	0.44	48.65	4.65	10.46	32.85	27.07	61.2103	50.0116	80.46	2.5641	2.5	97.4641	96.9697	96.8938	0.763359	2.17	0	0
3301405	CONCEIÇÃO DE MACABU	0.712	0.48	53.79	7.07	12.79	28.55	24.56	56.8667	50.1931	62.39	21.2073	1.53846	83.3611	65.2254	98.7781	0.884956	4.33	0	0
3301504	CORDEIRO	0.729	0.48	58.11	9.8	4.8	21.6	20.96	43.6564	47.4675	183.84	9.04762	19.2033	97.2853	87.4408	99.8631	3.37079	3.67	1	4.81162
3301603	DUAS BARRAS	0.659	0.44	37.52	5.15	7.93	31.13	23.64	43.4126	50.1946	28.92	11.044	0	76.89	59.039	96.6705	1.88679	1.67	0	0
3301702	DUQUE DE CAXIAS	0.711	0.46	58.41	5.5	9.88	28.43	39.91	63.4233	48.1532	1729.34	16.5323	10.5658	31.5454	23.8412	26.6251	3.88675	129.2	198	24.5003
3301801	ENGENHEIRO PAULO DE FRONTIN	0.722	0.45	55.68	6.95	11.7	30.38	23.87	50.1549	48.5571	87.83	0.854701	6.78322	98.8338	99.9781	99.1752	2.66667	3.58	0	0
3301850	GUAPIMIRIM	0.698	0.5	52.05	5.41	10.48	31.34	35.91	60.5423	48.8646	144.22	13.421	7.384	45.0177	32.3986	38.3784	3.0137	15.81	3	5.80316
3301876	IGUABA GRANDE	0.761	0.56	66.03	10.43	9.25	25.37	25.6	47.5515	47.56	547.7	23.4304	6.81344	99.934	99.5346	99.4676	1.53846	7.77	2	7.16332
3301900	ITABORAÍ	0.693	0.48	52.8	4.77	10.21	30.69	32.77	63.594	48.4179	521.6	11.2601	9.51156	75.8152	65.0363	67.7366	12.0043	68.06	31	13.8228
3302007	ITAGUAÍ	0.715	0.47	57.53	5.54	8.95	27.62	37.42	60.1461	50.7247	413.44	12.517	8.05737	60.6415	33.8344	35.3385	3.19458	30.08	15	12.838
3302056	ITALVA	0.688	0.47	46.36	7.22	10.16	28.32	18.11	41.243	48.9244	48.33	13.2692	1.92308	82.9744	80.885	98.8722	0	2.93	0	0
3302106	ITAOCARA	0.713	0.49	47.23	6.44	10.53	31.38	14.59	33.4425	48.9165	52.91	26.685	0.769231	77.2239	78.9633	98.1531	0	4.38	0	0
3302205	ITAPERUNA	0.73	0.47	53.64	10.69	6.57	23.19	18.88	50.6266	48.7494	91.3	11.1497	5.91858	79.5854	63.3636	68.8712	1.52905	18.47	7	6.92788
3302254	ITATIAIA	0.737	0.51	59.28	9.98	7.13	23.17	26.42	49.1297	49.7029	128.23	18.4034	3.89867	80.668	59.798	98.6884	0	12.47	0	0
3302270	JAPERI	0.659	0.42	47.18	2.43	14.19	39.85	46.83	70.5022	51.4827	1178.61	10.5976	8.57173	39.1677	36.9803	81.5119	4.31614	19.75	12	12.4625
3302304	LAJE DO MURIAÉ	0.668	0.46	41.56	7.14	14.7	42.59	23.03	62.1744	50.6851	28.94	6.37363	1.0989	88.8469	93.6751	95.3784	0	1.01	0	0
3302403	MACAÉ	0.764	0.56	67.8	12.75	4.63	17.17	31.27	57.2637	50.2341	202.46	19.6449	10.605	51.0334	40.8518	51.2159	0.528402	42.52	9	3.65273
3302452	MACUCO	0.703	0.5	49.67	6.08	13.88	34.67	27.4	49.9905	48.2643	69.1	3.84615	3.20513	99.6934	99.458	99.4501	0	1.09	0	0
3302502	MAGÉ	0.709	0.49	54.52	4.89	12.19	31.99	38.04	62.7999	48.5681	583.78	11.3335	6.55843	81.7593	79.0808	94.3712	7.06193	52.17	21	9.2054
3302601	MANGARATIBA	0.753	0.51	62.98	10.08	6.71	21.89	31.9	55.4559	48.7473	112.13	10.8324	7.00357	95.9965	96.8992	90.3922	1.37457	11.91	0	0
3302700	MARICÁ	0.765	0.49	65.48	13.28	4.88	18.4	25.53	44.0856	49.0481	545.67	14.812	7.63866	75.1563	51.1494	52.2907	1.31446	64.86	10	5.06842
3302809	MENDES	0.736	0.48	61.07	8.28	8.63	27.33	21.66	51.3633	48.0328	183.61	1.41026	2.68065	98.9962	99.8915	99.9517	0	4	1	5.71363
3302858	MESQUITA	0.737	0.47	66.24	7.56	9.13	27.3	38.65	62.8949	47.2212	4059.56	16.4696	9.15785	59.0379	37.0855	45.6884	1.80389	13.83	20	11.9669
3302908	MIGUEL PEREIRA	0.745	0.55	56.12	10.49	7.89	23.59	22.74	50.28	47.1041	92.31	5.27778	4.2094	94.984	94.0337	95.157	5.7971	11.75	5	18.8126
3303005	MIRACEMA	0.713	0.5	56.91	6.61	12.53	32.42	28.77	58.7304	48.8022	88.64	7.66636	7.2039	91.2568	86.8475	80.8933	0	4.7	0	0
3303104	NATIVIDADE	0.73	0.52	52.95	10	10.15	32.47	19.13	53.6666	50.0817	38.94	0.699301	18.0436	99.8904	100	100	1.72414	2.47	1	6.63394
3303203	NILÓPOLIS	0.753	0.45	71.47	9.2	5.15	19.04	35.6	56.7724	46.7141	7568.4	14.6037	8.6162	81.3902	58.9758	93.9949	2.5684	9.58	19	12.9451
3303302	NITERÓI	0.837	0.59	79.35	33.68	3.34	11.59	18.37	36.125	46.406	3601.74	9.47358	10.4471	69.6113	65.6278	18.2829	3.77885	69.66	88	18.2664
3303401	NOVA FRIBURGO	0.745	0.51	55.03	11.77	4.08	15.12	19.78	26.9186	47.6193	203.05	9.80751	5.0745	40.0788	31.4531	28.1069	1.61943	30.38	3	1.57947
3303500	NOVA IGUAÇU	0.713	0.48	60.37	6.5	10.56	30.43	39.45	62.605	47.797	1509.62	18.1996	9.21483	48.9946	34.4295	43.1157	3.80952	110.96	126	16.0329
3303609	PARACAMBI	0.72	0.44	59.69	6.53	9.53	27.68	29.92	54.1953	52.2762	216.68	5.09704	7.42161	71.7983	57.0267	69.8461	1.20846	5.99	4	9.66767
3303708	PARAÍBA DO SUL	0.702	0.5	52.66	6.77	10.9	31.75	27.23	54.4056	48.0365	73.65	10.981	14.0346	99.858	100	100	3.92157	9.03	1	2.37739
3303807	PARATY	0.693	0.52	51.16	9.21	9.5	25.41	29.58	49.3113	50.592	48.55	19.9122	6.1491	80.602	64.236	74.25	0.511509	13.39	0	0
3303856	PATY DO ALFERES	0.671	0.56	38.91	5.29	16.13	39.63	28.34	54.5279	48.4396	94.23	1.28205	4.44444	99.6436	99.6402	92.7424	0	8.82	1	3.37621
3303906	PETRÓPOLIS	0.745	0.55	56.59	12.08	5.94	20.7	24.95	36.1956	47.4237	352.5	2.39468	11.2995	68.9179	47.6899	49.7812	0.334448	63.49	5	1.79288
3303955	PINHEIRAL	0.715	0.51	57.1	8.28	10.4	29.93	28.46	52.335	48.3081	295.4	20.428	8.00708	99.6213	99.6533	94.3185	0.724638	4.5	0	0
3304003	PIRAÍ	0.708	0.5	54.07	9.57	9.58	27.89	24.64	52.949	48.8625	56.04	15.1375	7.12501	100	100	99.7394	1.23457	5.09	4	14.5592
3304102	PORCIÚNCULA	0.697	0.56	47.19	8.69	18.05	39.52	22.59	58.232	50.4615	59.24	0.512821	9.15831	99.5655	100	99.0287	6.36364	2.5	1	5.78436
3304110	PORTO REAL	0.713	0.42	53.02	6.19	6.44	24.8	28.01	57.8411	49.526	400.32	4.70085	7.90293	100	100	100	6.52174	10.05	0	0
3304128	QUATIS	0.69	0.42	49.64	7.49	10.71	29.04	24.65	51.7001	47.9673	48.04	3.46154	5.44872	87.3757	89.1673	99.8189	3.77358	2.83	1	7.30887
3304144	QUEIMADOS	0.68	0.43	53.57	3.75	12.92	33.68	41.9	64.7048	48.269	1850.76	13.5659	11.1342	30.0907	24.9096	25.1804	1.27119	25.46	18	12.8093
3304151	QUISSAMÃ	0.704	0.53	51.14	9.55	12.4	33.8	25.31	65.5024	49.1678	31.12	1.0989	4.57875	98.5994	98.7011	99.6895	17.3913	4.35	0	0
3304201	RESENDE	0.768	0.52	66.35	15.35	5.28	18.54	22.59	47.094	48.833	117.9	7.00091	6.63552	87.3359	71.2404	66.2305	14.8305	32.89	15	11.573
3304300	RIO BONITO	0.71	0.48	52.47	7.02	7.94	27.86	26.8	56.6128	48.9004	122.48	8.05454	9.55775	92.5507	94.7713	93.8898	0.498753	13.68	2	3.55391
3304409	RIO CLARO	0.683	0.5	41.71	6.72	10.76	31.43	23.37	40.5395	50.4257	20.55	1.92308	1.7094	99.9111	100	99.8521	0	3.66	0	0
3304508	RIO DAS FLORES	0.68	0.46	46.41	6.13	10.93	33.94	24.24	57.1545	49.6862	18.7	4.10256	0	98.9811	99.2219	100	8.82353	1.73	0	0
3304524	RIO DAS OSTRAS	0.773	0.53	66.52	13.47	5.26	17.08	30.3	47.7289	49.4944	686.23	13.675	7.3506	42.6329	24.8957	15.7223	3.66133	28.37	7	4.4731
3304557	RIO DE JANEIRO	0.799	0.62	72.19	21.26	5.01	16.41	28.11	47.8894	47.1417	5174.77	15.8323	10.7802	55.3621	41.6379	41.533	18.7691	620.48	1644	26.4674
3304607	SANTA MARIA MADALENA	0.668	0.48	41.4	4.35	16.13	37.97	23.03	53.8804	51.5992	12.62	0	0	84.1578	81.3788	74.9985	4.16667	2.29	1	9.77326
3304706	SANTO ANTÔNIO DE PÁDUA	0.718	0.51	51.59	8.56	8.58	29.62	20.57	43.3566	49.2097	68.46	9.42336	5.51141	89.5578	89.9901	94.1568	0	7.56	0	0
3304805	SÃO FIDÉLIS	0.691	0.47	48.77	5.83	12.22	31.55	20.24	38.2069	49.48	37.63	15.4548	6.95971	68.9355	32.9831	72.6183	2.32558	5.06	1	2.56812
3304755	SÃO FRANCISCO DE ITABAPOANA	0.639	0.49	34.84	3.57	23.92	52.09	29.02	50.7375	50.0948	40.3	11.0294	2.00388	56.6783	49.2604	92.5091	0.641026	15.07	0	0
3304904	SÃO GONÇALO	0.739	0.43	64.51	7.12	6.19	21.16	31.02	55.9621	47.3801	3613.57	17.4749	10.3286	71.6289	63.0419	63.1998	3.20343	123.97	155	17.2848
3305000	SÃO JOÃO DA BARRA	0.671	0.48	42.63	4.66	11.99	33.45	26.94	36.1926	50.0858	80.84	9.80207	7.08759	96.2086	77.2313	98.517	0.813008	14.66	2	5.46852
3305109	SÃO JOÃO DE MERITI	0.719	0.43	61.42	5.25	7.91	25.79	41.01	63.678	47.4443	12521.6	19.7503	10.4086	43.4171	36.8488	62.4225	4.2338	35.21	111	25.1722
3305133	SÃO JOSÉ DE UBÁ	0.652	0.47	34.89	5.64	20.63	47.54	19.06	53.7627	49.2265	28.32	4.48718	7.69231	99.5503	99.6036	99.4757	5.26316	0.88	0	0
3305158	SÃO JOSÉ DO VALE DO RIO PRETO	0.66	0.47	36.74	4.83	14.13	35.15	18.25	28.3443	50.472	100.28	6.73077	5.69292	96.1023	94.9503	89.5254	1.5625	5.29	0	0
3305208	SÃO PEDRO DA ALDEIA	0.712	0.5	57.81	8.46	9.11	27.34	31.65	52.1047	49.1186	312.88	11.0351	5.32706	59.2942	52.0672	49.9872	0.218341	25.09	7	6.72889
3305307	SÃO SEBASTIÃO DO ALTO	0.646	0.42	36.24	3.02	14.3	40.67	23.88	53.3895	50.8496	19.51	5.86081	1.92308	82.8276	83.1527	99.1796	3.33333	1.26	0	0
3305406	SAPUCAIA	0.675	0.5	43.18	6.56	14.99	33.26	22.8	45.8031	50.6897	32.79	16.9938	14.344	99.695	100	99.9624	1.94175	3.64	0	0
3305505	SAQUAREMA	0.709	0.52	56.55	8	8.5	29.81	32.91	48.5101	49.5551	254.34	15.2534	11.7157	58.7555	51.5554	46.0537	3.62319	42.24	1	1.11658
3305554	SEROPÉDICA	0.713	0.47	57.19	7.03	9.95	28.32	35.05	58.2419	49.2361	303.92	12.2057	9.74383	78.5402	79.4779	95.8973	1.78926	26.07	3	3.72227
3305604	SILVA JARDIM	0.654	0.49	40.64	4	17.33	41.9	31.03	63.9983	50.5304	22.77	10.2564	7.20085	97.9581	100	100	0	6.48	0	0
3305703	SUMIDOURO	0.611	0.47	25.74	3.13	16.04	38.32	21.2	31.1678	51.6774	36.78	2.82051	3.84615	98.0377	99.6559	100	2.27273	1.44	0	0
3305752	TANGUÁ	0.654	0.42	40.85	3.72	14.37	38.3	32.91	65.7588	50.1204	217.37	10.3901	10.2249	97.8275	97.7944	99.6396	0.552486	8.1	0	0
3305802	TERESÓPOLIS	0.73	0.56	53.07	12.3	7.06	23.18	25.62	35.2418	47.6353	213.52	4.7012	7.02021	40.5066	29.1749	28.3005	0.379267	36.01	4	2.42244
3305901	TRAJANO DE MORAES	0.667	0.51	37.66	3.41	17.96	42.73	20.69	44.7468	51.4127	17.43	0	0	92.5244	97.2233	96.1786	0	2.29	0	0
3306008	TRÊS RIOS	0.725	0.52	59.74	10.37	9.23	27.07	26.48	54.945	47.6912	242.68	20.4088	11.5589	98.0083	98.9882	96.6897	6.60793	15.37	3	3.82917
3306107	VALENÇA	0.738	0.52	58.06	12.13	10.17	29.7	25.45	49.7376	48.0881	52.09	9.74434	4.50156	77.0698	69.1247	99.9011	0.684932	11.55	1	1.47595
3306156	VARRE-SAI	0.659	0.44	39.4	4.72	13.16	43.7	16.63	36.8338	49.8126	50.55	0	0	98.4806	99.3123	87.7241	0	0.98	0	0
3306206	VASSOURAS	0.714	0.52	56.7	13.28	11.32	27.16	26.46	53.7576	47.4854	63.38	5.3377	7.58919	99.381	100	100	0.537634	8.55	0	0
3306305	VOLTA REDONDA	0.771	0.5	67.18	15.23	4.77	16.69	19.34	46.695	47.5977	1436.45	17.1731	8.47574	93.2094	77.2206	53.9989	1.12311	42.7	13	4.96972
